# Supplementary material for: Accurate measurement of chest compression depth using impulse-radio ultra-wideband sensor on a mattress
Source: PLoS One. 2017 Aug 30;12(8):e0183971. doi: 10.1371/journal.pone.0183971 (PMC5576690; doi:10.1371/journal.pone.0183971)
Supplement: S1 Data — (XLSX) [file pone.0183971.s001.xlsx]

## Sheet: Trial 1
Time (msec)	Total compression depth	Leaning depth	Actual compression depth	CPRmeter	Gap
0	55.48	0	55.48	41	14.48
540	58.33	4.5	53.83	51	2.83
1040	62.05	3	59.05	55	4.05
1600	61.14	1.5	59.64	53	6.64
2150	62.27	1	61.27	54	7.27
2730	60.91	2	58.91	52	6.91
3310	61.36	1	60.36	56	4.36
3850	60.91	1	59.91	56	3.91
4420	61.82	1	60.82	60	0.82
5000	61.59	1	60.59	58	2.59
5570	62.05	2	60.05	57	3.05
6150	60.23	2.5	57.73	55	2.73
6710	61.14	1.5	59.64	56	3.64
7280	60.68	1	59.68	57	2.68
7850	60.45	1.5	58.95	56	2.95
8400	61.14	1	60.14	57	3.14
8960	60.23	1.5	58.73	55	3.73
9530	60.45	1.5	58.95	56	2.95
10080	59.05	2	57.05	54	3.05
10660	59.76	1	58.76	56	2.76
11200	60.91	2	58.91	56	2.91
11780	59.76	2	57.76	53	4.76
12330	60.23	1.5	58.73	56	2.73
12890	59.76	2	57.76	57	0.76
13420	58.33	1.5	56.83	54	2.83
13990	56.9	1	55.9	54	1.9
14520	58.33	1	57.33	54	3.33
15110	60.91	1.5	59.41	57	2.41
15630	58.1	1	57.1	53	4.1
16170	59.05	1.5	57.55	55	2.55
16720	59.05	1.5	57.55	54	3.55
17300	57.14	1.5	55.64	53	2.64
17820	57.38	1	56.38	52	4.38
18390	56.43	1.5	54.93	53	1.93
18940	53.41	1	52.41	50	2.41
19490	54.77	1	53.77	52	1.77
20040	55.48	1.5	53.98	50	3.98
20580	52.95	1	51.95	50	1.95
21110	56.67	1	55.67	53	2.67
21660	56.67	1	55.67	54	1.67
22190	57.14	1	56.14	54	2.14
22730	58.33	1	57.33	54	3.33
23270	57.86	1.5	56.36	53	3.36
23850	60.45	1	59.45	56	3.45
24400	59.52	1.5	58.02	55	3.02
24960	58.33	1.5	56.83	53	3.83
25490	58.1	1	57.1	53	4.1
26030	55.48	1	54.48	52	2.48
26570	56.19	1	55.19	52	3.19
27130	56.43	1	55.43	49	6.43

## Sheet: Trial 2
Time (msec)	Total compression depth	Leaning depth	Actual compression depth	IR-UWB Sensor	Gap
-10	50.45	0	50.45	45.6	4.85
520	51.36	2	49.36	46.5	2.86
1100	54.55	1	53.55	51	2.55
1710	55.95	0.5	55.45	54.6	0.85
2270	56.9	0	56.9	59.4	2.5
2850	55.48	0.5	54.98	50.7	4.28
3440	54.55	0	54.55	52.8	1.75
4020	57.38	1	56.38	51	5.38
4570	56.67	1	55.67	54.3	1.37
5170	54.77	1	53.77	49.8	3.97
5750	55.95	1.5	54.45	52.5	1.95
6320	57.38	0	57.38	52.8	4.58
6910	56.9	0	56.9	58.5	1.6
7490	55	0	55	56.7	1.7
8060	55.95	0	55.95	54.3	1.65
8650	55.71	0	55.71	52.2	3.51
9240	57.14	0	57.14	54.6	2.54
9840	55.95	0	55.95	53.4	2.55
10420	56.9	0	56.9	57.9	1
11000	58.57	0	58.57	58.8	0.23
11580	58.33	0	58.33	52.2	6.13
12160	56.67	0	56.67	59.7	3.03
12740	57.86	1	56.86	58.5	1.64
13310	57.86	1	56.86	67.2	10.34
13880	57.38	0.5	56.88	57.3	0.42
14460	55.95	0	55.95	49.5	6.45
15020	58.33	0	58.33	54.9	3.43
15610	55.95	0	55.95	52.5	3.45
16190	56.67	0	56.67	51	5.67
16790	57.86	0	57.86	56.1	1.76
17350	56.9	0	56.9	46.5	10.4
17930	57.86	0	57.86	57.3	0.56
18480	56.43	0.5	55.93	51.6	4.33
19100	56.9	0	56.9	52.8	4.1
19650	56.19	0	56.19	53.1	3.09
20230	57.86	0	57.86	55.8	2.06
20790	55.71	0	55.71	49.2	6.51
21370	55.71	0	55.71	53.4	2.31
21940	55.48	0.5	54.98	52.2	2.78
22560	58.33	0	58.33	60.3	1.97
23130	56.9	0.5	56.4	55.5	0.9
23710	55.24	0.5	54.74	53.4	1.34
24310	55.95	2	53.95	54.6	0.65
24860	57.38	0	57.38	51.9	5.48
25460	56.9	0	56.9	55.2	1.7
26030	57.38	0.5	56.88	55.5	1.38
26600	59.29	0.5	58.79	53.4	5.39
27190	58.57	0	58.57	53.4	5.17
27770	58.57	0.5	58.07	58.5	0.43
28310	61.59	0.5	61.09	57.9	3.19

## Sheet: Trial 3
Time (msec)	Total compression depth	Leaning depth	Actual compression depth	CPRmeter	Gap
-10	53.18	0	53.18	96	42.82
510	55.48	2	53.48	37	16.48
1130	55.24	0	55.24	88	32.76
1750	58.57	0	58.57	111	52.43
2340	59.05	0	59.05	114	54.95
2930	59.29	0	59.29	111	51.71
3520	59.05	0	59.05	110	50.95
4090	55.48	0.5	54.98	100	45.02
4680	55.48	0	55.48	108	52.52
5260	56.43	0	56.43	108	51.57
5850	55.71	0	55.71	107	51.29
6430	56.43	0	56.43	106	49.57
7020	55.48	0	55.48	107	51.52
7590	56.43	0	56.43	109	52.57
8180	56.9	0.5	56.4	106	49.6
8760	56.9	0.5	56.4	106	49.6
9340	55.95	0	55.95	105	49.05
9910	55.95	0	55.95	106	50.05
10500	55.48	0.5	54.98	103	48.02
11070	57.38	0	57.38	108	50.62
11640	55.48	1	54.48	101	46.52
12200	55	0.5	54.5	103	48.5
12770	54.55	0.5	54.05	103	48.95
13330	54.55	0	54.55	103	48.45
13920	54.55	1	53.55	101	47.45
14480	52.5	0	52.5	100	47.5
15050	54.77	0	54.77	106	51.23
15620	55.48	0	55.48	108	52.52
16180	55.95	0	55.95	105	49.05
16740	57.14	0	57.14	109	51.86
17300	56.19	1	55.19	102	46.81
17850	55.71	1	54.71	103	48.29
18430	56.19	0.5	55.69	105	49.31
18990	55.95	0.5	55.45	104	48.55
19570	57.14	1	56.14	108	51.86
20140	55.48	0	55.48	107	51.52
20710	57.38	0.5	56.88	106	49.12
21290	57.14	0	57.14	107	49.86
21870	55.95	0.5	55.45	105	49.55
22440	54.77	1	53.77	100	46.23
23020	54.55	1	53.55	100	46.45
23580	54.55	0.5	54.05	104	49.95
24170	53.86	0	53.86	102	48.14
24750	56.19	1	55.19	103	47.81
25310	57.14	0.5	56.64	106	49.36
25890	56.43	0.5	55.93	106	50.07
26490	54.55	1	53.55	101	47.45
27060	54.77	0	54.77	105	50.23
27630	55.95	0.5	55.45	104	48.55
28210	58.57	0	58.57	111	52.43

## Sheet: Trial 4
Time (msec)	Total compression depth	Leaning depth	Actual compression depth	IR-UWB Sensor	Gap
0	48.81	0	48.81	56.4	7.59
540	57.14	2.5	54.64	54.3	0.34
1220	61.82	0.5	61.32	57	4.32
1860	62.05	0.5	61.55	57.3	4.25
2520	61.59	0.5	61.09	55.8	5.29
3160	60.91	0.5	60.41	56.4	4.01
3800	62.27	0.5	61.77	55.8	5.97
4430	61.59	0.5	61.09	55.8	5.29
5070	61.82	1	60.82	59.4	1.42
5700	62.27	0.5	61.77	55.8	5.97
6330	62.27	0.5	61.77	54.9	6.87
6980	62.27	0.5	61.77	54.3	7.47
7570	62.05	0.5	61.55	56.1	5.45
8210	61.36	0.5	60.86	54.9	5.96
8800	61.36	0.5	60.86	59.4	1.46
9430	61.59	0	61.59	59.1	2.49
10030	60.23	0.5	59.73	54.3	5.43
10640	59.76	0	59.76	53.7	6.06
11260	58.57	0.5	58.07	58.8	0.73
11870	60	0	60	61.8	1.8
12450	60.91	0.5	60.41	54	6.41
13040	60.45	0.5	59.95	61.2	1.25
13650	60.45	0.5	59.95	61.5	1.55
14240	60.23	0.5	59.73	57	2.73
14840	59.52	0.5	59.02	55.5	3.52
15430	59.76	0.5	59.26	53.1	6.16
16030	59.29	0.5	58.79	56.1	2.69
16620	59.52	0.5	59.02	60.3	1.28
17190	58.33	1.5	56.83	54	2.83
17780	60.45	0.5	59.95	51.3	8.65
18390	58.1	0.5	57.6	53.4	4.2
18980	55.95	0.5	55.45	50.7	4.75
19580	55.24	0.5	54.74	56.1	1.36
20180	52.73	0.5	52.23	54.3	2.07
20790	48.81	1	47.81	55.8	7.99
21400	54.09	0.5	53.59	46.8	6.79
21970	53.18	0.5	52.68	48.6	4.08
22540	52.5	1.5	51	60.3	9.3
23140	54.32	2	52.32	50.4	1.92
23750	55.95	0.5	55.45	49.5	5.95
24360	55.71	1	54.71	54.9	0.19
24950	53.86	1	52.86	51.6	1.26
25540	53.18	0	53.18	51	2.18
26160	52.27	0.5	51.77	54.6	2.83
26740	53.41	0.5	52.91	54.3	1.39
27330	55.24	0.5	54.74	53.7	1.04
27930	53.41	0.5	52.91	57	4.09
28520	53.41	0.5	52.91	56.1	3.19
29120	53.41	0.5	52.91	60	7.09
29730	53.41	0.5	52.91	60.9	7.99
